# Supplementary material for: Benchmarking of human Y-chromosomal haplogroup classifiers with whole-genome and whole-exome sequence data
Source: Comput Struct Biotechnol J. 2023 Sep 15;21:4613–8. doi: 10.1016/j.csbj.2023.09.012 (PMC10560978; doi:10.1016/j.csbj.2023.09.012)
Supplement: Supplementary file 2 — Supplementary material [file mmc2.xlsx]

## Sheet: STable_1
STable 1. Short-read and long-read sequencing summaries of the samples.
Samples	Whole-Genome Sequencing Illumina					Whole-Exome Sequencing Illumina						Whole-Genome Sequencing Oxford Nanopore
	Library Preparation	Reads	Mean Depth of Coverage	Mean Depth per SNV	% of NRY exonic-region recovered at 10X	Library Preparation	Reads	Mean Depth of Coverage	Mean Depth per SNV	% of NRY exonic-region recovered at 10X	Library Preparation	Reads	Mean Depth of Coverage	Mean Depth per SNV	% of NRY exonic-region recovered at 10X
ATTA022	Nextera-DNA-Prep	6201454	9.8	47	28	Illumina DNA Prep with Enrichment	307731	49.29	32.3611	69	-	-	-	-	-
BLA-050	Nextera-DNA-Prep	8890179	14.16	73.2	39	Illumina DNA Prep with Enrichment	534379	96.3	58.0769	91	-	-	-	-	-
CAM-GFF-117	Nextera-DNA-Prep	4429452	7.39	35.8	19	Illumina DNA Prep with Enrichment	370722	68.69	34.4524	79	-	-	-	-	-
CAM-PYKL-042	Nextera-DNA-Prep	10896378	16.9	76.2	40	Illumina DNA Prep with Enrichment	528802	94.62	45.641	83	-	-	-	-	-
CAM-PYKL-083	Nextera-DNA-Prep	6244694	10.16	49	29	Illumina DNA Prep with Enrichment	508906	82.1	38.3243	77	-	-	-	-	-
CAM-PYKL-102	Nextera-DNA-Prep	5116461	8.19	41.5	21	Illumina DNA Prep with Enrichment	439601	68.74	35.9	72	-	-	-	-	-
CAM-PYKL-140	Nextera-DNA-Prep	10009468	15.16	69.5	39	Illumina DNA Prep with Enrichment	601355	111.36	48.6744	84	-	-	-	-	-
CAM-PYKL-196	Nextera-DNA-Prep	6953783	11.87	54.8	37	Illumina DNA Prep with Enrichment	508129	87.91	42.4737	86	-	-	-	-	-
CANIS0005	Illumina-DNA-Prep	7733041	9.67	28.6	28	Nextera DNA Exome	602741	54.44	21.2545	86	-	-	-	-	-
CANIS0018	Illumina-DNA-Prep	6861802	8.76	58.7	24	Nextera DNA Exome	684540	73.9	26.9189	93	SQK LSK109 library prep	243552	14.31		39
CANIS0025	Illumina-DNA-Prep	18712303	27.74	10.1	40	Nextera DNA Exome	561182	59.73	26.4318	87	-	-	-	-	-
CANIS0031	Illumina-DNA-Prep	8225012	13.42	71	38	Nextera DNA Exome	721281	64.36	28.2564	93	-	-	-	-	-
CANIS0057	Nextera-DNA-Prep	10390095	17.47	69	40	Nextera DNA Exome	535888	56.71	31.5806	80	-	-	-	-	-
CANIS0897	Nextera-DNA-Prep	7598324	12.54	46.8	33	Nextera DNA Exome	373294	44.04	21.4333	76	-	-	-	-	-
CANIS0123	Illumina-DNA-Prep	4094921	6.15	37.9	13	Nextera DNA Exome	161617	27.03	19.5667	62	-	-	-	-	-
CANIS0140	Illumina-DNA-Prep	6398874	5.91	33.6	12	Nextera DNA Exome	917472	98.82	26.4918	94	SQK LSK109 library prep	155743	9.68		28
CANIS0141	Illumina-DNA-Prep	7600080	12.64	59.9	36	Nextera DNA Exome	659253	66.01	24.2097	92	-	-	-	-	-
CANIS0166	Nextera-DNA-Prep	9139067	15.27	63	38	Nextera DNA Exome	642086	56.68	29.0588	87	-	-	-	-	-
CANIS0170	Illumina-DNA-Prep	9297218	14.42	75.8	36	Nextera DNA Exome	679582	61.56	26.6438	91	-	-	-	-	-
CANIS0248	Nextera-DNA-Prep	8168328	14.27	57.8	39	Nextera DNA Exome	881277	79.3	24.8161	92	-	-	-	-	-
CANIS0259	Illumina-DNA-Prep	4328561	6.27	39.7	16	Nextera DNA Exome	566683	57.2	19.1509	85	-	-	-	-	-
CANIS0278	Illumina-DNA-Prep	8497448	13.35	67	35	Nextera DNA Exome	572487	59.14	19.9701	87	-	-	-	-	-
CANIS0295	Illumina-DNA-Prep	9391412	13.24	71.1	37	Nextera DNA Exome	790743	79.4	27.4583	93	SQK LSK109 library prep	209400	12.05		36
CANIS0298	Illumina-DNA-Prep	10903378	16.85	68.6	40	Nextera DNA Exome	819128	76.71	22.4242	87	-	-	-	-	-
CANIS0304	Nextera-DNA-Prep	8786369	14.85	67.9	40	Nextera DNA Exome	594938	57.69	23.141	90	-	-	-	-	-
CANIS0342	Nextera-DNA-Prep	10767293	17.41	71.9	40	Nextera DNA Exome	505919	49.71	25.2037	87	-	-	-	-	-
CANIS0360	Illumina-DNA-Prep	5600141	9.31	51.5	29	Nextera DNA Exome	708873	76.08	28.5385	92	-	-	-	-	-
CANIS0363	Illumina-DNA-Prep	8222187	13.75	63	37	Nextera DNA Exome	792584	83.49	26.7313	93	SQK LSK109 library prep	196481	11.66		31
CANIS0369	Nextera-DNA-Prep	13720032	22.12	85.8	40	Nextera DNA Exome	691589	64.22	24.4861	82	-	-	-	-	-
CANIS0376	Illumina-DNA-Prep	8703404	12.15	74.4	37	Nextera DNA Exome	177934	29.58	24.1538	65	-	-	-	-	-
CANIS0419	Nextera-DNA-Prep	9928408	17.38	98.3	41	Nextera DNA Exome	531336	54.63	19.6304	87	-	-	-	-	-
CANIS0461	Nextera-DNA-Prep	8322400	14.03	66.5	39	Nextera DNA Exome	340853	37.46	18.6154	80	-	-	-	-	-
CANIS0501	Illumina-DNA-Prep	7319097	13.2	64.2	39	Nextera DNA Exome	694615	74.85	29.5	92	-	-	-	-	-
CANIS0540	Illumina-DNA-Prep	7959917	13.55	66	38	Nextera DNA Exome	656907	63.47	26.881	91	-	-	-	-	-
CANIS0567	Nextera-DNA-Prep	9524504	15.52	57.6	39	Nextera DNA Exome	543182	45.13	19.4615	85	-	-	-	-	-
CANIS0591	Illumina-DNA-Prep	8819247	12.09	41	35	Nextera DNA Exome	606045	62.05	21.5161	85	-	-	-	-	-
CANIS0630	Nextera-DNA-Prep	9438745	15.87	89.9	38	Illumina DNA Prep with Enrichment	563814	83.37	51.2812	84	-	-	-	-	-
CANIS0664	Illumina-DNA-Prep	11057346	14.92	78.4	37	Nextera DNA Exome	880939	81.45	32.0864	94	SQK LSK109 library prep	127364	8.37		20
CANIS0686	Illumina-DNA-Prep	8607509	11.59	39.5	34	Nextera DNA Exome	571960	58.19	39.2727	75	-	-	-	-	-
CANIS0688	Illumina-DNA-Prep	9795141	11.96	52.6	24	Nextera DNA Exome	292213	38.79	28.5135	67	-	-	-	-	-
CANIS0700	Nextera-DNA-Prep	7556693	13.66	76.6	40	Nextera DNA Exome	519874	48.16	21.1622	85	-	-	-	-	-
CANIS0705	Illumina-DNA-Prep	7241520	11.44	68.1	34	Nextera DNA Exome	819291	90.99	35.0159	94	SQK LSK109 library prep	151730	10.63		32
CANIS0708	Illumina-DNA-Prep	5906851	9.99	54.1	32	Nextera DNA Exome	597745	57.62	18.0513	84	-	-	-	-	-
CANIS0781	Illumina-DNA-Prep	7952665	9.11	64.1	30	Nextera DNA Exome	278520	43.82	29.549	72	SQK LSK109 library prep	157784	10.52		35
CANIS0864	Nextera-DNA-Prep	9430010	16.43	79.8	40	Nextera DNA Exome	619172	60.16	25.9206	91	-	-	-	-	-
GOU044	Nextera-DNA-Prep	8287525	13.75	65.4	38	Illumina DNA Prep with Enrichment	566886	84.87	42.8947	77	-	-	-	-	-
MD-22	Nextera-DNA-Prep	6940271	12.35	58.7	38	Illumina DNA Prep with Enrichment	348789	66.37	34.65	84	-	-	-	-	-
NA24385	Illumina-DNA-Prep	8696533	15.13	85.1	40	Illumina DNA Prep with Enrichment	828536	93.99	109.179	90	SQK LSK109 library prep	159671	18	-	41
SOK9	Nextera-DNA-Prep	4160960	6.86	35	10	Illumina DNA Prep with Enrichment	439254	72.38	44.8846	83	-	-	-	-	-
WAZ118	Nextera-DNA-Prep	7666855	12.67	59.4	37	Illumina DNA Prep with Enrichment	489425	91.53	47.5758	88	-	-	-	-	-

## Sheet: STable_2
Table S2. Per sample chrY haplogroup classifications for the 5 tools based on short-read. The retrieved classification that matches the consensus is shown in bold. A) WGS and B) WES datasets
Samples	Consensus haplogroup	Concordance rate (WGS)	Consensus haplogroup corrected	Whole-Genome Sequencing							Whole-Exome Sequencing
				Yleaf (BAM)	HaploGrouper (VCF)	Y-LineageTracker (BAM)	Y-LineageTracker (VCF)	clean_tree_v2 (BAM)	pathPhynder (BAM)		Yleaf (BAM)	HaploGrouper (VCF)	Y-LineageTracker (BAM)	Y-LineageTracker (VCF)	clean_tree_v2 (BAM)	pathPhynder (BAM)
ATTA022	E1b1a1a1a2a1a3b1a19	100	E1b1a1a1a2a1a3b1a19	E1b1a1a1a2a1a3b1a19	E1b1a1a1a2a1a3b1a19	E1b1a1a1a2a1a3b1a19	E1b1a1a1a2a1a3b1a19	E1b1a1a1a2a1a3b1a19	E1b1a1a1a2a1a3b1a19		E1b1a1a1a2a1a3b1a19	E1b1a1a1a2a1a3b1a19	No Data	E1b1a1a1a2a1a3b1a19	E1b1a1a1a2a1a3b1a19	E1b1a1a1a2a1a3b1a19
BLA-050	R1b1b2a2a1	100	R1b1b2a2a1	R1b1b2a2a1	R1b1b2a2a1	R1b1b2a2a1	R1b1b2a2a1	R1b1b2a2a1	R1b1b2a2a1		R1b1b2a2a1	R1	No Data	P1orK2b2a	R1b1b2a2a1	R1b1b2a2a1
CAM-GFF-117	E1b1a1a1a1c2	33.3333	E1b1a1a1a1c2	E1b1a1a1a1c2	E1b1a1a1a1c2a	E1b1a1a1a1c2c3a1b	E1b1a1a1a1c2a	E1b1a1a1a1c2c3a1b	I1a2a1a1a2b3a		E1b1a1a1a1c2	E1b1a1a1	No Data	E1b1a1a1	E1b1a1a1a1c2	I1a2a1a1a2b3a
CAM-PYKL-042	E1b1a1a1a1c1a1a3a1a1	100	E1b1a1a1a1c1a1a3a1	E1b1a1a1a1c1a1a3a1a1	E1b1a1a1a1c1a1a3a1a1	E1b1a1a1a1c1a1a3a1a1	E1b1a1a1a1c1a1a3a1a1	E1b1a1a1a1c1a1a3a1a1	E1b1a1a1a1c1a1a3a1a1		E1b1a1a1a1c1a1a3a1	E1b1a1a1a1c1a1	No Data	E1b1a1a1a1c1a1	E1b1a1a1a1c1a1a3a1	E1b1a1a1a1c1a1a3a1
CAM-PYKL-083	E1b1a1a1a1c1a1a3l	100	E1b1a1a1a1c1a1a	E1b1a1a1a1c1a1a3l	E1b1a1a1a1c1a1a3l	E1b1a1a1a1c1a1a3l	E1b1a1a1a1c1a1a3l	E1b1a1a1a1c1a1a3l	E1b1a1a1a1c1a1a3l		E1b1a1a1a1c1a1a	E1b1a1a1a1c1a1	No Data	E1b1a1a1a1c1a1	E1b1a1a1a1c1a1a	E1b1a1a1a1c1a1a
CAM-PYKL-102	E1b1a1a1a2a1a3a2b1	50	E1b1a1a1a2a1a3a	E1b1a1a1a2a1a3a2b	E1b1a1a1a2a1a3a2	E1b1a1a1a2a1a3a2b1	E1b1a1a1a2a1a3a2	E1b1a1a1a2a1a3a2b	E1b1a1a1a2a1a3a2b1		E1b1a1a1a2a1a3a	E1b1a1a1	No Data	E1b1a1a1	E1b1a1a1a2a1a3a	E1b1a1a1a2a1a3a
CAM-PYKL-140	E1b1a1a1a1c1a1a3l	100	E1b1a1a1a1c1a1a3l	E1b1a1a1a1c1a1a3l	E1b1a1a1a1c1a1a3l	E1b1a1a1a1c1a1a3l	E1b1a1a1a1c1a1a3l	E1b1a1a1a1c1a1a3l	E1b1a1a1a1c1a1a3l		E1b1a1a1a1c1a1a3a1d1b1b1a2	E1b1a1a1	No Data	E1b1a1a1	E1b1a1a1a1c1a1a3a1d1b1b1a2	E1b1a1a1a1c1a1a3l
CAM-PYKL-196	E1b1a1a1a2a1a3b1d1c1a	100	E1b1a1a1a2a1a3b1d1c1a	E1b1a1a1a2a1a3b1d1c1a	E1b1a1a1a2a1a3b1d1c1a	E1b1a1a1a2a1a3b1d1c1a	E1b1a1a1a2a1a3b1d1c1a	E1b1a1a1a2a1a3b1d1c1a	E1b1a1a1a2a1a3b1d1c1a		E1b1a1a1a2a1a3b1d1c1a	E1b1a1a1	No Data	E1b1a1a1	E1b1a1a1a2a1a3b1d1c1a	E1b1a1a1a2a1a3b1d1c1a
CANIS0005	J2a1	83.3333	J2a1	J2a1	J2a1	J2a1a1b3	J2a1	J2a1	J2a1		J2a1	J2a	No Data	J2	J2a1	J2a1
CANIS0018	R1b1a1b1a1a2a5	83.3333	R1b1a1b1a1a	R1b1a1b1a1a2a5	R1b1a1b1a1a2a5	R1b1a1b1a1a2c1a4b4a1a	R1b1a1b1a1a2a5	R1b1a1b1a1a2a5	R1b1a1b1a1a2a5		R1b1a1b1a1a	R1	No Data	P1orK2b2a	R1b1a1b1a1a	R1b1a1b1a1a
CANIS0025	J1a2a1a2d2b2a1c	33.3333	J1a2a1a2d2b2	J1a2a1a2d2b2a1c	J1a2a1a2b	J1a2a1a2d2b2b2c4b1c3a	J1a2a1a2d2b2a1c1	J1a2a1a2d2b2a1c1	J1a2a1a2d2b2		J1a2a1a2d2b2b2c4d2a2a1c1	J	No Data	J	J1a2a1a2d2b2b2c4d2a2a1c1	J1a2a1a2d2b2
CANIS0031	R1b1a1b1a1a2a	66.6667	R1b1a1b1a1a2	R1b1a1b1a1a2a	R1b1a1b1a1a2a	R1b1a1b1a1a2c1a2a2d1a	R1b1a1b1a1a2a	R1b1a1b1a1a	R1b1a1b1a1a2a		R1b1a1b1a1a2c1a4a1	R1	No Data	P1orK2b2a	R1b1a1b1a1a2c1a4a1	R1b1a1b1a1a2c1a1a1a1a1
CANIS0057	R1b1a1b1a1a1c1a1	100	R1b1a1b1a1a	R1b1a1b1a1a1c1a1	R1b1a1b1a1a1c1a1	R1b1a1b1a1a1c1a1	R1b1a1b1a1a1c1a1	R1b1a1b1a1a1c1a1	R1b1a1b1a1a1c1a1		R1b1a1b1a1a2b1c1a1a1	R1	No Data	P1orK2b2a	R1b1a1b1a1a2b1c1a1a1	R1b1a1b1a1a2b1c1a1a1
CANIS0897	J2a1a1a2b2a2b2b1	66.6667	J2a1a1a2b2a2b	J2a1a1a2b2a2b2b1	J2a1a1a2b2a2b	J2a1a1a2b2a2b2b1	J2a1a1a2b2a2b2b1	J2a1a1a2b2a2b2b1	J2a1a1a2b2a2b2		J2a1a1a2b2a2b	J2a1a	No Data	J2a1a	J2a1a1a2b2a2b	J2a1a1a2b2a2b
CANIS0123	R1a1a1b2a2a3	33.3333	R1a1a1	R1a1a1b2a2a3	R1a1a1b2a2	R1a1a1b2a1a2c1a	R1a1a1b2a2a3b	R1a1a1b2a2a3	R1a1a1b2a2a3b		R1a1a1	R1	No Data	I1a2a1a1a3a2	R1a1a1	R1a1a1
CANIS0140	G2a2b2a1a1c1a1a2a1a1	100	G2a2b2a1a1c1a1	G2a2b2a1a1c1a1a2a1a1	G2a2b2a1a1c1a1a2a1a1	G2a2b2a1a1c1a1a2a1a1	G2a2b2a1a1c1a1a2a1a1	G2a2b2a1a1c1a1a2a1a1	G2a2b2a1a1c1a1a2a1a1		G2a2b2a1a1c1a1	G2a2b2a1a1c1a1	No Data	G2a2b2a	G2a2b2a1a1c1a1	G2a2b2a1a1c1a1
CANIS0141	J2b2a1a1a1a1a1a1c	83.3333	J2b2a1a1a1a1a1a1c	J2b2a1a1a1a1a1a1c	J2b2a1a1a1a1a1a	J2b2a1a1a1a1a1a1c	J2b2a1a1a1a1a1a1c	J2b2a1a1a1a1a1a1c	J2b2a1a1a1a1a1a1c		J2b2a1a1a1a1a1a1c	J2	No Data	J2	J2b2a1a1a1a1a1a1c	J2b2a1a1a1a1a1a1
CANIS0166	R1a1a1b1a2b3a3a1a1	83.3333	R1a1a1b1a2b3a3a1a1	R1a1a1b1a2b3a3a1a1	R1a1a1b1a2b3a3a1a1	R1a1a1b1a2b3a3a1a1	R1a1a1b1a2b3a3a1a1	R1a1a1b1a2b3a3a1a1	R1a1a1b1a2b3a3a1a		R1a1a1b1a2b3a3a1a1	R1	No Data	I1a2a1a1a3a2	R1a1a1b1a2b3a3a1a1	R1a1a1b1a2b3a3a1a
CANIS0170	I1a3a1a1	66.6667	I1a3a1a1	I1a3a1a1	I1a3a1a1	I1a3a1a1b	I1a3a1a1b	I1a3a1a1b	I1a3a1a1		I1a3a1a1	I1	No Data	I	I1a3a1a1	I1
CANIS0248	T1a2a	100	T1a2a	T1a2a	T1a2a	T1a2a	T1a2a	T1a2a	T1a2a		T1a2a	T1a	No Data	TorK1b	T1a2a	T1a2a
CANIS0259	E1b1b1a1a1c1a	50	E1b1b1a1a1c1a	E1b1b1a1a1c1a	E1b1b1a1a1c1a	E1b1b1a1a1c1b1a1a1	E1b1b1a1a1c1b1a1a1	E1b1b1a1a1c1b1d	E1b1b1a1a1c1a		E1b1b1a1a1c1a	E1b1b1	No Data	E1b1b	E1b1b1a1a1c1b1a	E1b1b1a1a1c1b
CANIS0278	J1a2a1a2d2b2b2c4d2a2a5a1e2b1	66.6667	J1a2a1a2d2b2b2c4d2a2a5a	J1a2a1a2d2b2b2c4d2a2a5a1e2b1	J1a2a1a2b	J1a2a1a2d2b2b2c4d2a2a5a1e2b1	J1a2a1a2d2b2b2c4d2a2a5a1e2b1	J1a2a1a2d2b2b2c4d2a2a5a1e2b1	J1a2a1a2d2b2b2c4d2a2a5a1		J1a2a1a2d2b2b2c4d2a2a5a	J	No Data	J	J1a2a1a2d2b2b2c4d2a2a5a	J1a2a1a2d2b2b2c4d2a2a
CANIS0295	R1b1a1b1a1a2a1a1a1	83.3333	R1b1a1b1a1a2a1a1a	R1b1a1b1a1a2a1a1a1	R1b1a1b1a1a2a1a1a1	R1b1a1b1a1a2c1a2a2d1a	R1b1a1b1a1a2a1a1a1	R1b1a1b1a1a2a1a1a1	R1b1a1b1a1a2a1a1a1		R1b1a1b1a1a2a1a1a	R1	No Data	P1orK2b2a	R1b1a1b1a1a2a1a1a	R1b1a1b1a1a2a1a1a
CANIS0298	G2a2b1b1a1b1e	50	G2a2b1b1a1b1e	G2a2b1b1a1b1e	G2a2b1b1a1b1	G2a2b1b1a1b1a1b	G2a2b1b1a1b1e	G2a2b1b1a1b1e	G2a2b1b1a3		G2a2b1b1a1b1e	R1	No Data	-	G2a2b1b1a1b1e	G2a2b1b1a1b1e
CANIS0304	R1b1a1b1a1a2c1a1i3a	83.3333	R1b1a1b1a1a2c1a1i3a	R1b1a1b1a1a2c1a1i3a	R1b1a1b1a1a2c1a1i3a	R1b1a1b1a1a2c1a2a2d1a	R1b1a1b1a1a2c1a1i3a	R1b1a1b1a1a2c1a1i3a	R1b1a1b1a1a2c1a1i3a		R1b1a1b1a1a2c1a1i3a	I2a1a	No Data	P1orK2b2a	R1b1a1b1a1a2c1a1i3a	R1b1a1b1a1a2c1a1i3a
CANIS0342	I2a1a1a1a1a	50	I2a1a1a1a1	I2a1a1a1a1a	I2a1a1a1a1a	I2a1a1a1a1a4c3a1	I2a1a1a1a1a1a1c5	I2a1a1a1a1a	I2a1a1a1a1a5		I2a1a1a1a1	R1	No Data	I2a1a1a1	I2a1a1a1a1	I2a1a1a1a1
CANIS0360	R1b1a1b1a1a2a	33.3333	R1b1a1b1a1a	R1b1a1b1a1a2a	R1b1a1b1a1a2a	R1b1a1b1a1a2c1a2a2d1a	R1b1a1b1a1a2a7	R1b1a1b1a1a	R1b1a1b1a1a2a7		R1b1a1b1a1a	G2a2b2a	No Data	P1orK2b2a	R1b1a1b1a1a	R1b1a1b1a1a2a7
CANIS0363	G2a2b2a1a1f	66.6667	G2a2b2a1a1f	G2a2b2a1a1f	G2a2b2a1a1f	G2a2b2a1a1c2b1b4	G2a2b2a1a1f	G2a2b2a1a1f	G2a2b2a1		G2a2b2a1a1f	-	No Data	G2a2b2a	G2a2b2a1a1f	G2a2b2a1a1f
CANIS0369	E1b1b1b1a1c	83.3333	E1b1b1b1a1	E1b1b1b1a1c	E1b1b1b1a1c	E1b1b1b1a1b3a	E1b1b1b1a1c	E1b1b1b1a1c	E1b1b1b1a1c		E1b1b1b1a1	E1b1b1b1a1	No Data	E1b1b	E1b1b1b1a1	E1b1b1b1a1
CANIS0376	R1b1a1b1a1a2a5	83.3333	R1b1a1b1a1a	R1b1a1b1a1a2a5	R1b1a1b1a1a2a5	R1b1a1b1a1a2c1a2a2d1a	R1b1a1b1a1a2a5	R1b1a1b1a1a2a5	R1b1a1b1a1a2a5		R1b1a1b1a1a	R1	No Data	P1orK2b2a	R1b1a1b1a1a	R1b1a1b1a1a
CANIS0419	R1b1a1b1a1a2a1a1a1a	83.3333	R1b1a1b1a1a2a1a1a	R1b1a1b1a1a2a1a1a1a	R1b1a1b1a1a2a1a1a1a	R1b1a1b1a1a2c1a2a2d1a	R1b1a1b1a1a2a1a1a1a	R1b1a1b1a1a2a1a1a1a	R1b1a1b1a1a2a1a1a1a		R1b1a1b1a1a2b1c2b1a	R1	No Data	P1orK2b2a	R1b1a1b1a1a2b1c2b1a	R1b1a1b1a1a2a1a1a
CANIS0461	R1b1a1b1a1a2c1a1i	83.3333	R1b1a1b1a1a2c1a1i	R1b1a1b1a1a2c1a1i	R1b1a1b1a1a2c1a1i	R1b1a1b1a1a2c1a3a2a1b1a3	R1b1a1b1a1a2c1a1i	R1b1a1b1a1a2c1a1i	R1b1a1b1a1a2c1a1i		R1b1a1b1a1a2c1a1a1a1a1a1a1a1a1a2	R1	No Data	P1orK2b2a	R1b1a1b1a1a2c1a1a1a1a1a1a1a1a1a2	R1b1a1b1a1a2c1a1i
CANIS0501	R1b1a1b1a1a1c1a1	100	R1b1a1b1a1a	R1b1a1b1a1a1c1a1	R1b1a1b1a1a1c1a1	R1b1a1b1a1a1c1a1	R1b1a1b1a1a1c1a1	R1b1a1b1a1a1c1a1	R1b1a1b1a1a1c1a1		R1b1a1b1a1a	R1	No Data	P1orK2b2a	R1b1a1b1a1a	R1b1a1b1a1a
CANIS0540	R1b1a1b1a1a2c1a1e	66.6667	R1b1a1b1a1a2c1a1e	R1b1a1b1a1a2c1a1e	R1b1a1b1a1a2c1a1e	R1b1a1b1a1a2c1a4b4a1a	R1b1a1b1a1a2c1a1e	R1b1a1b1a1a2c	R1b1a1b1a1a2c1a1e		R1b1a1b1a1a2c1a1e	R1	No Data	P1orK2b2a	R1b1a1b1a1a1c2b2b1a1a1b1	R1b1a1b1a1a
CANIS0567	E1b1b1b1a1	83.3333	E1b1b1b1a1	E1b1b1b1a1	E1b1b1b1a1	E1b1b1b1a1b3a	E1b1b1b1a1	E1b1b1b1a1	E1b1b1b1a1		E1b1b1b1a1	E1b1b1b1a1	No Data	E1b1b	E1b1b1b1a2	E1b1b1b1a1
CANIS0591	R1b1a1b1a1a2c1a3	83.3333	R1b1a1b1a1a2c	R1b1a1b1a1a2c1a3	R1b1a1b1a1a2c1a3	R1b1a1b1a1a2c1a5d	R1b1a1b1a1a2c1a3	R1b1a1b1a1a2c1a3	R1b1a1b1a1a2c1a3		R1b1a1b1a1a2c1a4b8	R1	No Data	P1orK2b2a	R1b1a1b1a1a2c1a4b8	R1b1a1b1a1a2c
CANIS0630	R1a1a1b1a2b3a3a1a1	83.3333	R1a1a1b1a2b3a3a1a	R1a1a1b1a2b3a3a1a1	R1a1a1b1a2b3a3a1a1	R1a1a1b1a2b3a3a1a1	R1a1a1b1a2b3a3a1a1	R1a1a1b1a2b3a3a1a1	R1a1a1b1a2b3a3a1a1		R1a1a1b1a2b3a3a1a	R1	No Data	I1a2a1a1a3a2	R1a1a1b1a2b3a3a1a	R1a1a1b1a2b3a3a1a
CANIS0664	E1b1b1b1a1c	100	E1b1b1b1a1	E1b1b1b1a1c	E1b1b1b1a1c	E1b1b1b1a1c	E1b1b1b1a1c	E1b1b1b1a1c	E1b1b1b1a1c		E1b1b1b1a1	E1b1b1b1a1	No Data	E1b1b	E1b1b1b1a1	E1b1b1b1a1
CANIS0686	R1b1a1b1a1a2a5	83.3333	R1b1a1b1a1a2	R1b1a1b1a1a2a5	R1b1a1b1a1a2a5	R1b1a1b1a1a2c1a2a2d1a	R1b1a1b1a1a2a5	R1b1a1b1a1a2a5	R1b1a1b1a1a2a5		R1b1a1b1a1a2	R1	No Data	P1orK2b2a	R1b1a1b1a1a2	R1b1a1b1a1a2
CANIS0688	R1b1a1b1a1a2a	66.6667	R1b1a1b1a1a	R1b1a1b1a1a2a	R1b1a1b1a1a2a	R1b1a1b1a1a2c1a1f1a1b	R1b1a1b1a1a2a	R1b1a1b1a1a	R1b1a1b1a1a2a		R1b1a1b1a1a	R1	No Data	P1orK2b2a	R1b1a1b1a1a2c1a3a2a1b1	R1b1a1b1a1a
CANIS0700	R1b1a1b1a1a2a5	83.3333	R1b1a1b1a1a2	R1b1a1b1a1a2a5	R1b1a1b1a1a2a5	R1b1a1b1a1a2c1a2a2d1a	R1b1a1b1a1a2a5	R1b1a1b1a1a2a5	R1b1a1b1a1a2a5		R1b1a1b1a1a2	-	No Data	P1orK2b2a	R1b1a1b1a1a2c1a2a2a1d1a	R1b1a1b1a1a2
CANIS0705	R1b1a1b1a1a2b1a1	33.3333	R1b1a1b1a1a2	R1b1a1b1a1a2b1a1	R1b1a1b1a1a2b	R1b1a1b1a1a2c1a2a2d1a	R1b1a1b1a1a2b	R1b1a1b1a1a2b1a	R1b1a1b1a1a2b1a1		R1b1a1b1a1a2	R1	No Data	P1orK2b2a	R1b1a1b1a1a1c2b1a1a1	R1b1a1b1a1a2
CANIS0708	R1b1a1b1a1a2a1b1a1	50	R1b1a1b1a1a2a1b1a1	R1b1a1b1a1a2a1b1a1	R1b1a1b1a1a2a1b1a1	R1b1a1b1a1a2c1a2a2d1a	R1b1a1b1a1a2a1b1a1	R1b1a1b1a1a2a1b1a1	R1b1a1b1a1a2a1b1a1a		R1b1a1b1a1a2a1b1a1	R1	No Data	P1orK2b2a	R1b1a1b1a1a2a1b1a1	E1b1a1a1a2a1a3b1d1c1b
CANIS0781	T1a1a1b2b2b1a1a	100	T1a1a1b2b2b	T1a1a1b2b2b1a1a	T1a1a1b2b2b1a1a	T1a1a1b2b2b1a1a	T1a1a1b2b2b1a1a	T1a1a1b2b2b1a1a	T1a1a1b2b2b1a1a		T1a1a1b2b2b	T1a1a1b2b2b	No Data	TorK1b	T1a1a1b2b2b	T1a1a1b2b2b
CANIS0864	R1b1a1b1a1a2a1a1a1	83.3333	R1b1a1b1a1a2a1a1a1	R1b1a1b1a1a2a1a1a1	R1b1a1b1a1a2a1a1a1	R1b1a1b1a1a2c1a2a2d1a	R1b1a1b1a1a2a1a1a1	R1b1a1b1a1a2a1a1a1	R1b1a1b1a1a2a1a1a1		R1b1a1b1a1a2a1a1a1	R1	No Data	P1orK2b2a	R1b1a1b1a1a2a1a1a1	R1b1a1b1a1a2a1a1a1
GOU044	E1b1a1a1a2a1a3b1a	100	E1b1a1a1a2a1a3b1a	E1b1a1a1a2a1a3b1a	E1b1a1a1a2a1a3b1a	E1b1a1a1a2a1a3b1a	E1b1a1a1a2a1a3b1a	E1b1a1a1a2a1a3b1a	E1b1a1a1a2a1a3b1a		E1b1a1a1a2a1a3b1a	E1b1a1a1	No Data	E1b1a1a1	E1b1a1a1a2a1a3b1a	E1b1a1a1a2a1a3b1a
MD-22	E1a1a2b	100	E1a1	E1a1a2b	E1a1a2b	E1a1a2b	E1a1a2b	E1a1a2b	E1a1a2b		E1a1	E	No Data	E	E1a1	E1a1
NA24385	J1a2a1a2c1a1a1	50	J1a2a1a2c1a1a1	J1a2a1a2c1a1a	J1a2a1a2c1a1	J1a2a1a2c1a1a1	J1a2a1a2c1a1a1	J1a2a1a2c1a1a	J1a2a1a2c1a1a1		J1a2a1a2c1a1a1	J1a2a1a2c1a1	No Data	J1a2a1a2c1a1	J1a2a1a2c1a1a1	J1a2a1a2c1a1a1
SOK9	R1b1b2a2b	66.6667	R1b1b2a2b	R1b1b2a2	R1b1b2a2b	R1b1b2a2b	R1b1b2a2b	R1b1b2a2	R1b1b2a2b		R1b1b2a2	R1	No Data	P1orK2b2a	R1b1b2a2	R1b1b2a2b
WAZ118	E1b1a1a1a1c1b2a1	50	E1b1a1a1a1c1b2a	E1b1a1a1a1c1b2a1	E1b1a1a1a1c1b2a1	E1b1a1a1a1c1b2a1b	E1b1a1a1a1c1b2a1b	E1b1a1a1a1c1b2a1	E1b1a1a1a1c1b2a1b		E1b1a1a1a1c1b2a	E1b1a1a1	No Data	E1b1a1a1	E1b1a1a1a1c1b2a	E1b1a1a1a1c1b2a

## Sheet: Stable_3
Table S3. Per sample chrY haplogroup classifications for the 5 tools based on long-read ONT. The retrieved classification that matches the consensus is shown in bold.
Samples	Consensus haplogroup	Concordance rate (WGS ONT)	Consensus haplogroup (WGS Illumina)	Whole-Genome Sequencing
				Yleaf (BAM)	HaploGrouper (VCF)	Y-LineageTracker (BAM)	Y-LineageTracker (VCF)	clean_tree_v2 (BAM)	pathPhynder (BAM)
CANIS0018	R1b1a1b1a1a2a5	100	R1b1a1b1a1a2a5	R1b1a1b1a1a2a5	R1b1a1b1a1a2a5	R1b1a1b1a1a2a5	R1b1a1b1a1a2a5	R1b1a1b1a1a2a5	R1b1a1b1a1a2a5
CANIS0140	G2a2b2a1a1c1a1a2a1a1	100	G2a2b2a1a1c1a1a2a1a1	G2a2b2a1a1c1a1a2a1a1	G2a2b2a1a1c1a1a2a1a1	G2a2b2a1a1c1a1a2a1a1	G2a2b2a1a1c1a1a2a1a1	G2a2b2a1a1c1a1a2a1a1	G2a2b2a1a1c1a1a2a1a1
CANIS0295	R1b1a1b1a1a2a1a1a1	100	R1b1a1b1a1a2a1a1a1	R1b1a1b1a1a2a1a1a1	R1b1a1b1a1a2a1a1a1	R1b1a1b1a1a2a1a1a1	R1b1a1b1a1a2a1a1a1	R1b1a1b1a1a2a1a1a1	R1b1a1b1a1a2a1a1a1
CANIS0363	G2a2b2a1a1f	66.6667	G2a2b2a1a1f	G2a2b2a1a1f	G2a2b2a1a1f	G2a2b2a1a1f	G2a2b2a1a1f	G2a2b2a1a1f	G2a2b2a1
CANIS0664	E1b1b1b1a1c	100	E1b1b1b1a1c	E1b1b1b1a1c	E1b1b1b1a1c	E1b1b1b1a1c	E1b1b1b1a1c	E1b1b1b1a1c	E1b1b1b1a1c
CANIS0705	R1b1a1b1a1a2b1a1	50	R1b1a1b1a1a2b1a1	R1b1a1b1a1a2b1a1	R1b1a1b1a1a2	R1b1a1b1a1a2b	R1b1a1b1a1a2b	R1b1a1b1a1a2b1a	R1b1a1b1a1a2b1a1
CANIS0781	T1a1a1b2b2b1a1a	100	T1a1a1b2b2b1a1a	T1a1a1b2b2b1a1a	T1a1a1b2b2b1a1a	T1a1a1b2b2b1a1a	T1a1a1b2b2b1a1a	T1a1a1b2b2b1a1a	T1a1a1b2b2b1a1a
NA24385	J1a2a1a2c1a1a	50	J1a2a1a2c1a1a1	J1a2a1a2c1a1a	J1a2a1a2c1a1	J1a2a1a2c1a1a1	J1a2a1a2c1a1a1	J1a2a1a2d2b2b2c4b2a1	J1a2a1a2c1a1a1

## Sheet: STable_4
STable 4. Short-read summaries of the 1KGP samples.
Samples	Whole-Genome Sequencing Illumina				Whole-Exome Sequencing Illumina
	Reads	Mean Depth of Coverage	Mean Depth per SNV	% of NRY exonic-region recovered at 10X	Reads	Mean Depth of Coverage	Mean Depth per SNV	% of NRY exonic-region recovered at 10X
HG01500	6818526	13	74	38	245667	36	5.44195	52
HG01503	6566157	13	78	38	160652	89	8.75397	86
HG01506	6715718	17	80	39	367729	62	13.6481	74
HG01509	6773702	14	75	38	419973	50	14.132	53
HG01512	6904852	13	75	37	395614	86	9.00571	76
HG01515	6590464	15	70	37	567172	82	17.1096	76
HG01518	6564317	13	80	38	502751	88	14.3319	75
HG01521	6374465	13	76	38	1179329	170	16.3034	88
HG01524	6341172	13	79	38	486302	63	14	72
HG01527	8344672	13	81	39	333138	71	13.2256	73
HG01530	6857153	14	83	39	444525	65	13.6685	75
HG01536	7204881	12	81	38	461144	191	12.6337	89
HG01603	6933894	14	82	38	209777	45	7.60914	55
HG01606	6382480	13	70	37	199015	41	7.72197	55
HG01608	6302003	16	71	38	189225	51	8.21925	58
HG01610	8023474	18	87	40	236710	40	8.69725	54
HG01615	8692515	15	73	38	179994	50	10.2807	55
HG01617	6538895	14	82	39	141928	112	6.27559	87
HG01619	7212127	16	81	39	221565	48	4.9697	55
HG01624	6770542	16	86	40	235616	76	6.05177	86
HG01625	6098969	13	76	39	164201	90	6.18045	76
HG01630	7273854	14	81	39	251823	80	4.82415	75
HG01631	6414709	15	87	40	338384	98	15.7725	88
HG01669	6712143	12	71	38	180713	43	7.40678	51
HG01672	7154144	14	72	37	244078	81	7.91185	77
HG01675	6377298	13	74	38	393378	84	11.0416	77
HG01678	6216780	13	74	35	427431	29	16.1073	46
HG01680	7263165	14	79	38	442237	49	15.7767	52
HG01682	6861212	15	75	38	420173	42	13.5443	50
HG01686	6932385	13	75	37	434123	67	15.6809	74
HG01694	6355911	13	75	38	372870	40	17.3376	55
HG01699	6570813	14	73	37	280868	85	12.8462	77
HG01700	6112612	15	84	40	460681	36	12.064	52
HG01705	6444830	14	76	38	341840	70	18.8958	76
HG01708	6173771	13	79	38	335264	88	16.3023	86
HG01709	6177468	14	74	38	383421	200	18.1846	89
HG01747	6617869	14	79	39	361787	43	17.2	54
HG01756	6822328	13	74	38	1447823	63	14.368	72
HG01761	6094757	13	79	38	1312897	92	16.9494	85
HG01765	6317854	14	78	39	385415	83	12.7436	76
HG01767	6810374	14	69	37	857212	65	7.76229	75
HG01771	7554604	13	76	38	172908	93	6.95	77
HG01775	6947463	14	79	38	162030	54	9.00909	57
HG01777	7054121	12	77	38	198617	34	8.21429	48
HG01781	8080291	13	75	37	224250	73	8.12766	75
HG01783	7784405	13	78	37	197123	42	9.62329	53
HG01785	7749844	14	76	38	606795	82	12.3966	75
HG02219	7054438	13	77	38	722913	73	14.3788	76
HG02221	6025429	13	72	39	201225	55	5.87054	68
HG02224	7215604	15	88	39	267886	41	11.4787	55
HG02231	6512996	15	77	38	239573	45	10.527	58
HG02233	6412018	15	74	38	476203	46	14.1782	53
HG02236	7167570	15	72	38	209874	54	8.45098	67
HG02238	6849292	13	76	38	418277	47	13.2969	66

## Sheet: Stable_5
Table S5. Per sample chrY haplogroup classifications for the 5 tools based on short-read data from the 1KGP samples. The retrieved classification that matches the consensus is shown in bold. A) WGS and B) WES datasets
Samples	Consensus 1KGP	Consensus haplogroup	Concordance rate (WGS)	Consensus haplogroup corrected	Whole-Genome Sequencing							Whole-Exome Sequencing
					Yleaf (BAM)	HaploGrouper (VCF)	Y-LineageTracker (BAM)	Y-LineageTracker (VCF)	clean_tree_v2 (BAM)	pathPhynder (BAM)		Yleaf (BAM)	HaploGrouper (VCF)	Y-LineageTracker (BAM)	Y-LineageTracker (VCF)	clean_tree_v2 (BAM)	pathPhynder (BAM)
HG01500	R1b1a2a1a2c1f2	R1b1a1b1a1a2c1a4b2c1a	83.3333	R1b1a1b1a1a2c1a4b2c1	R1b1a1b1a1a2c1a4b2c1a	R1b1a1b1a1a2c1a4b2c1a	R1b1a1b1a1a2c1a4b2c1a1b1b1a	R1b1a1b1a1a2c1a4b2c1a	R1b1a1b1a1a2c1a4b2c1a	R1b1a1b1a1a2c1a4b2c1a		R1b1a1b1a1a2c1a4b2c1	R1b1a1b1a1a2c	No Data	R1b1a1b1a1a2c	R1b1a1b1a1a2c1a4b2c1	R1b1a1b1a1a2c1a4b2
HG01503	R1b1a2a1a2c	R1b1a1b1a1a2c1a4b2d1a	83.3333	R1b1a1b1a1a2c1a4b2d	R1b1a1b1a1a2c1a4b2d1a	R1b1a1b1a1a2c1a4b2d1	R1b1a1b1a1a2c1a4b2d1a	R1b1a1b1a1a2c1a4b2d1a	R1b1a1b1a1a2c1a4b2d1a	R1b1a1b1a1a2c1a4b2d1a		R1b1a1b1a1a	R1b1a1b1a1a2c1a4b2d	No Data	R1b1a1b1a1a2c1a4b2d	R1b1a1b1a1a	R1b1a1b1a1a2c1a4b2d
HG01506	R1b1a2a1a2a	R1b1a1b1a1a2a2	66.6667	R1b1a1b1a1a	R1b1a1b1a1a2a2	R1b1a1b1a1a2a2	R1b1a1b1a1a2c1a2a2d1a	R1b1a1b1a1a2a2	R1b1a1b1a1a2a2	R1b1a1b1a1a2a7		R1b1a1b1a1a1c2b2b1a1a1b1	R1	No Data	P1~orK2b2a	R1b1a1b1a1a1c2b2b1a1a1b1	R1b1a1b1a1a
HG01509	J2b2a1a1	J2b2a1a1a1a1a1a1e	83.3333	J2b2a1a1a1a1a1a1e	J2b2a1a1a1a1a1a1e	J2b2a1a1a1a1a1a	J2b2a1a1a1a1a1a1e	J2b2a1a1a1a1a1a1e	J2b2a1a1a1a1a1a1e	J2b2a1a1a1a1a1a1e		J2b2a1a1a	J2b2a1	No Data	R1b1a1b1a1a1b1a1a	J2b2a1a1a	J2b2a1a1a1a1a1a1e
HG01512	G2a3b1a3a2	G2a2b2a1a1c1a1a2	83.3333	G2a2b2a1a1c1a1a	G2a2b2a1a1c1a1a2	G2a2b2a1a1c1a1a2	G2a2b2a1a1c1a1a2b5a2	G2a2b2a1a1c1a1a2	G2a2b2a1a1c1a1a2	G2a2b2a1a1c1a1a2		G2a2b2a1a1c1a1a	G2a2b2a1a1c1a1a	No Data	G2a2b2a1	G2a2b2a1a1c1a1a	G2a2b2a1a1c1a1a
HG01515	R1b1a2a2	R1b1a1b1b3a1a1a	83.3333	R1b1a1b1b3a1	R1b1a1b1b3a1a1a	R1b1a1b1b3a1a1a	R1b1a1b1b3a1a1a	R1b1a1b1b3a1a1a	R1b1a1b1b3a1a1a	R1b1a1b1b3a1a1		R1b1a1b1b3a1	R1b1a1b1b3a	No Data	R1b1a1b1b3a	R1b1a1b1b3a1	R1b1a1b1b3a1
HG01518	R1b1a2a1a2a	R1b1a1b1a1a2a	66.6667	R1b1a1b1a1a	R1b1a1b1a1a2a	R1b1a1b1a1a2a	R1b1a1b1a1a2c1a2a2d1a	R1b1a1b1a1a2a	R1b1a1b1a1a1c2b1b3a	R1b1a1b1a1a2a		R1b1a1b1a1a1c2b2b1a1a1b1	R1	No Data	P1~orK2b2a	R1b1a1b1a1a1c2b2b1a1a1b1	R1b1a1b1a1a
HG01521	R1b1a2a1a2a1a1a1	R1b1a1b1a1a2a1a1a1a1	83.3333	R1b1a1b1a1a2a1a1a1	R1b1a1b1a1a2a1a1a1a1	R1b1a1b1a1a2a1a1a1a1	R1b1a1b1a1a2c1a2a2d1a	R1b1a1b1a1a2a1a1a1a1	R1b1a1b1a1a2a1a1a1a1	R1b1a1b1a1a2a1a1a1a1		R1b1a1b1a1a2a1a1a1	R1b1a1b1a1a2a1a1a	No Data	R1b1a1b1a1a2a1a1a	R1b1a1b1a1a2a1a1a1	R1b1a1b1a1a2a1a1a1a
HG01524	R1b1a2a1a2a1a	R1b1a1b1a1a2a1a1	83.3333	R1b1a1b1a1a2a1a1	R1b1a1b1a1a2a1a1	R1b1a1b1a1a2a1a1	R1b1a1b1a1a2c1a2a2d1a	R1b1a1b1a1a2a1a1	R1b1a1b1a1a2a1a1	R1b1a1b1a1a2a1a1		R1b1a1b1a1a2a1a1	R1	No Data	P1~orK2b2a	R1b1a1b1a1a2a1a1	R1b1a1b1a1a2a1a1
HG01527	I2a2a1	I2a1b1a1b1a1	83.3333	I2a1b1a1b1	I2a1b1a1b1a1	I2a1b1a1b1a	I2a1b1a1b1a1	I2a1b1a1b1a1	I2a1b1a1b1a1	I2a1b1a1b1a1		I2a1b1a1b1	I2a1b	No Data	N1a1a1a1a2a1a1a1b	I2a1b1a1b1	I2a1b1a1b1
HG01530	T1a2b	T1a2b1a1	100	T1a2b1a	T1a2b1a1	T1a2b1a1	T1a2b1a1	T1a2b1a1	T1a2b1a1	T1a2b1a1		T1a2b1a	T1a	No Data	TorK1b	T1a2b1a	T1a2b1a
HG01536	R1b1a2a1a2b1c1	R1b1a1b1a1a2b1c1a1a2a1	83.3333	R1b1a1b1a1a2b1	R1b1a1b1a1a2b1c1a1a2a1	R1b1a1b1a1a2b1c1a1a2a1	R1b1a1b1a1a2b1c1a1a2a1	R1b1a1b1a1a2b1c1a1a2a1	R1b1a1b1a1a2b1c1a1a2a1	R1b1a1b1a1a2b1c1a1a		R1b1a1b1a1a2b1	R1b1	No Data	P1~orK2b2a	R1b1a1b1a1a	R1b1a1b1a1a2b1
HG01603	R1b1a2a1a2a1a1a	R1b1a1b1a1a2a1a1a1a	83.3333	R1b1a1b1a1a2a1a1a1	R1b1a1b1a1a2a1a1a1a	R1b1a1b1a1a2a1a1a1a	R1b1a1b1a1a2c1a2a2d1a	R1b1a1b1a1a2a1a1a1a	R1b1a1b1a1a2a1a1a1a	R1b1a1b1a1a2a1a1a1a		R1b1a1b1a1a2a1a1a1	R1b1a1b1a1a2a1a1a	No Data	R1b1a1b1a1a2a1a1a	R1b1a1b1a1a2a1a1a1	R1b1a1b1a1a2a1a1a1
HG01606	R1b1a2a1a2a	R1b1a1b1a1a2a2a	83.3333	R1b1a1b1a1a	R1b1a1b1a1a2a2a	R1b1a1b1a1a2a2a	R1b1a1b1a1a2c1a2a2d1a	R1b1a1b1a1a2a2a	R1b1a1b1a1a2a2a	R1b1a1b1a1a2a2a		R1b1a1b1a1a	R1	No Data	P1~orK2b2a	R1b1a1b1a1a	R1b1a1b1a1a
HG01608	R1b1a2a1a2a1a1	R1b1a1b1a1a2a1a1a1	83.3333	R1b1a1b1a1a2a1a1a	R1b1a1b1a1a2a1a1a1	R1b1a1b1a1a2a1a1a1	R1b1a1b1a1a2c1a2a2d1a	R1b1a1b1a1a2a1a1a1	R1b1a1b1a1a2a1a1a1	R1b1a1b1a1a2a1a1a1		R1b1a1b1a1a2a1a1a	R1b1a1b1a1a2a1a1a	No Data	R1b1a1b1a1a2a1a1a	R1b1a1b1a1a2a1a1a	R1b1a1b1a1a2a1a1a
HG01610	I2a1a	I2a1a1a1	33.33	I2a1a1a1	I2a1a1a1	I2a1a1a	I2a1a1a1a1a1a1a1a	I2a1a1a1a1a1a1c5	I2a1a1a1	I2a1a1a1a		I2a1a1a1	I2a1a	No Data	I2a1a1a1	I2a1a1a1	I2a1a1a1
HG01615	R1b1a2a1a2a	R1b1a1b1a1a2a	83.3333	R1b1a1b1a1a	R1b1a1b1a1a2a4	R1b1a1b1a1a2a4	R1b1a1b1a1a2c1a2a2d1a	R1b1a1b1a1a2a4	R1b1a1b1a1a2a4	R1b1a1b1a1a2a4		R1b1a1b1a1a	R1b1a1	No Data	P1~orK2b2a	R1b1a1b1a1a	R1b1a1b1a1a
HG01617	R1a1a1b2a2b1a	R1a1a1b2a2b1a2a1	83.3333	R1a1a1b2a2b1a2a1	R1a1a1b2a2b1a2a1	R1a1a1b2a2b1a	R1a1a1b2a2b1a2a1	R1a1a1b2a2b1a2a1	R1a1a1b2a2b1a2a1	R1a1a1b2a2b1a2a1		R1a1a1b2a2b1a2a1	R1a1a1	No Data	R1a1a1	R1a1a1b2a2b1a2a1	R1a1a1b2a2b1a2a1
HG01619	J2b	J2b1b1	83.3333	J2b1b1	J2b1b1	J2b1	J2b1b1	J2b1b1	J2b1b1	J2b1b1		J2b1b1	J2b1	No Data	J2	J2b1b1	J2b1b1
HG01624	R1b1a2a1a2a1a1a	R1b1a1b1a1a2a1a1a1a	83.3333	R1b1a1b1a1a2a1a1a1a	R1b1a1b1a1a2a1a1a1a	R1b1a1b1a1a2a1a1a1a	R1b1a1b1a1a2c1a2a2d1a	R1b1a1b1a1a2a1a1a1a	R1b1a1b1a1a2a1a1a1a	R1b1a1b1a1a2a1a1a1a		R1b1a1b1a1a2a1a1a1a	R1b1a1b1a1a2a1a1a1	No Data	R1b1a1b1a1a2a1a1a	R1b1a1b1a1a2a1a1a1a	R1b1a1b1a1a2a1a1a1a
HG01625	R1b1a2a1a2b1c1	R1b1a1b1a1a2b1c1a1a2a1	83.3333	R1b1a1b1a1a2b1c1	R1b1a1b1a1a2b1c1a1a2a1	R1b1a1b1a1a2b1c1a1a2a1	R1b1a1b1a1a2b1c1a1a2a1	R1b1a1b1a1a2b1c1a1a2a1	R1b1a1b1a1a2b1c1a1a2a1	R1b1a1b1a1a2b1c1a1		R1b1a1b1a1a2b1c1	R1b1	No Data	P1~orK2b2a	R1b1a1b1a1a2b1c1	R1b1a1b1a1a2b1c1
HG01630	R1b1a2a1a2a1a1	R1b1a1b1a1a2a1a1a1	83.3333	R1b1a1b1a1a2a1a1a1	R1b1a1b1a1a2a1a1a1	R1b1a1b1a1a2a1a1a1	R1b1a1b1a1a2c1a2a2d1a	R1b1a1b1a1a2a1a1a1	R1b1a1b1a1a2a1a1a1	R1b1a1b1a1a2a1a1a1		R1b1a1b1a1a2a1a1a	R1b1a1b1a1a2a1a1a	No Data	R1b1a1b1a1a2a1a1a	R1b1a1b1a1a2a1a1a	R1b1a1b1a1a2a1a1a1
HG01631	R1b1a2a1a2a1c	R1b1a1b1a1a2a1a2	100	R1b1a1b1a1a2a1a2	R1b1a1b1a1a2a1a2	R1b1a1b1a1a2a1a2	R1b1a1b1a1a2a1a2	R1b1a1b1a1a2a1a2	R1b1a1b1a1a2a1a2	R1b1a1b1a1a2a1a2		R1b1a1b1a1a2a1a2	R1	No Data	P1~orK2b2a	R1b1a1b1a1a2a1a2	R1b1a1b1a1a2a1a2
HG01669	R1b1a2a1a2a1a1	R1b1a1b1a1a2a1a1a1a	83.3333	R1b1a1b1a1a2a1a1a1a	R1b1a1b1a1a2a1a1a1a	R1b1a1b1a1a2a1a1a1a	R1b1a1b1a1a2c1a2a2d1a	R1b1a1b1a1a2a1a1a1a	R1b1a1b1a1a2a1a1a1a	R1b1a1b1a1a2a1a1a1a		R1b1a1b1a1a2a1a1a	R1b1a1b1a1a2a1a1a	No Data	R1b1a1b1a1a2a1a1a	R1b1a1b1a1a2a1a1a	R1b1a1b1a1a2a1a1a1a
HG01672	J2a1h2	J2a1a1b2a	66.6667	J2a1a1b2a	J2a1a1b3	J2a1a1b2a	J2a1a1b2a	J2a1a1b2a	J2a1a4b	J2a1a1b2a		J2a1a1b3	J2a1a	No Data	J2a1a	J2a1a4b	J2a1a1b2a
HG01675	R1b1a2a1a2c1f2	R1b1a1b1a1a2c1a4b2d1a	66.6667	R1b1a1b1a1a2c1a4b2d1a	R1b1a1b1a1a2c1a4b2d1a	R1b1a1b1a1a2c1a4b2d1	R1b1a1b1a1a2c1a4b2c1a1b1b1a	R1b1a1b1a1a2c1a4b2d1a	R1b1a1b1a1a2c1a4b2d1a	R1b1a1b1a1a2c1a4b2d1a		R1b1a1b1a1a2c1a4b2d1a	R1b1a1b1a1a2c1a4b2d	No Data	R1b1a1b1a1a2c1a4b2d	R1b1a1b1a1a2c1a4b2d1a	R1b1a1b1a1a2c1a4b2d1a
HG01678	R1b1a2a1a1	R1b1a1b1a1a1a	100	R1b1a1b1a1a	R1b1a1b1a1a1a	R1b1a1b1a1a1a	R1b1a1b1a1a1a	R1b1a1b1a1a1a	R1b1a1b1a1a1a	R1b1a1b1a1a1a		R1b1a1b1a1a	R1	No Data	P1~orK2b2a	R1b1a1b1a1a2c1a3a2a1d1a	R1b1a1b1a1a
HG01680	E1b1b1b1a2	E1b1b1b1a1c2	66.6667	E1b1b1b1a1c2	E1b1b1b1a1c	E1b1b1b1a1c	E1b1b1b1a1c2	E1b1b1b1a1c2	E1b1b1b1a1c2	E1b1b1b1a1c2		E1b1b1b1a1	E1b1b1b1a1	No Data	G2a2b1a1c	E1b1b1b1a1	E1b1b1b1a1c2
HG01682	R1b1a2a1a2	R1b1a1b1a1a2a	50	R1b1a1b1a1a	R1b1a1b1a1a2a	R1b1a1b1a1a2a	R1b1a1b1a1a2c1a2a2d1a	R1b1a1b1a1a2a	R1b1a1b1a1a	J1a2a1a2d2b2b2c4d2a2a5a1e2c3		R1b1a1b1a1a	R1b1a1	No Data	P1~orK2b2a	R1b1a1b1a1a	J1a2a1a2d2b2b2c4d2a2a5a1e2c3
HG01686	J1a2b	J1a2a1a2d2b2b2c4	66.6667	J1a2a1a2d2b2b2c4	J1a2a1a2d2b2b2c4	J1a2a1a2b	J1a2a1a2d2b2b2c4a1a	J1a2a1a2d2b2b2c4	J1a2a1a2d2b2b2c4	J1a2a1a2d2b2b2c4		J1a2a1a2d2b2b2c4	J1a2a1a2	No Data	J1a2a1a2	J1a2a1a2d2b2b2c4	J1a2a1a2d2b2b2c4
HG01694	R1b1a2a1a2a	R1b1a1b1a1a2a5	83.3333	R1b1a1b1a1a2a5	R1b1a1b1a1a2a5	R1b1a1b1a1a2a5	R1b1a1b1a1a2c1a2a2d1a	R1b1a1b1a1a2a5	R1b1a1b1a1a2a5	R1b1a1b1a1a2a5		R1b1a1b1a1a2a5	R1b1a1	No Data	P1~orK2b2a	R1b1a1b1a1a2a5	R1b1a1b1a1a2a5
HG01699	E1b1b1b1	E1b1b1b1b1b2	83.3333	E1b1b1b1b	E1b1b1b1b1b2	E1b1b1b1b1b	E1b1b1b1b1b2	E1b1b1b1b1b2	E1b1b1b1b1b2	E1b1b1b1b1b2		E1b1b1b1b	E1b1b1b1	No Data	E1b1b1	E1b1b1b1b	E1b1b1b1
HG01700	R1b1a2a1a2a1a	R1b1a1b1a1a2a1a1	83.3333	R1b1a1b1a1a2a1a1	R1b1a1b1a1a2a1a1	R1b1a1b1a1a2a1a1	R1b1a1b1a1a2c1a2a2d1a	R1b1a1b1a1a2a1a1	R1b1a1b1a1a2a1a1	R1b1a1b1a1a2a1a1		R1b1a1b1a1a2a1a1	R1b1a1b	No Data	P1~orK2b2a	R1b1a1b1a1a2a1a1	R1b1a1b1a1a2a1a1
HG01705	R1b1a2a1a2a	R1b1a1b1a1a2a	33.33	R1b1a1b1a1a2a	R1b1a1b1a1a2a	R1b1a1b1a1a2a	R1b1a1b1a1a2c1a2a2d1a	R1b1a1b1a1a2a7	R1b1a1b1a1a	D1a2b		R1b1a1b1a1a2a7	R1	No Data	P1~orK2b2a	R1b1a1b1a1a2a7	R1b1a1b1a1a2a7
HG01708	R1b1a2a1a2a	R1b1a1b1a1a2a	66.6667	R1b1a1b1a1a	R1b1a1b1a1a2a	R1b1a1b1a1a2a	R1b1a1b1a1a2c1a2a2d1a	R1b1a1b1a1a2a	R1b1a1b1a1a	R1b1a1b1a1a2a		R1b1a1b1a1a	R1	No Data	P1~orK2b2a	R1b1a1b1a1a	R1b1a1b1a1a
HG01709	R1b1a2a1a2a	R1b1a1b1a1a2a5	66.6667	R1b1a1b1a1a	R1b1a1b1a1a2a5	R1b1a1b1a1a2a5	R1b1a1b1a1a2c1a2a2d1a	R1b1a1b1a1a2a5	R1b1a1b1a1a2a5	C1a2a1		R1b1a1b1a1a	R1	No Data	P1~orK2b2a	R1b1a1b1a1a	CT
HG01747	R1b1a2a1a2a1b3	R1b1a1b1a1a2a1b3	83.3333	R1b1a1b1a1a	R1b1a1b1a1a2a1b3	R1b1a1b1a1a2a1b3	R1b1a1b1a1a2c1a2a2d1a	R1b1a1b1a1a2a1b3	R1b1a1b1a1a2a1b3	R1b1a1b1a1a2a1b3		R1b1a1b1a1a	R1	No Data	P1~orK2b2a	R1b1a1b1a1a	R1b1a1b1a1a
HG01756	J2a1h2a1	J2a1a1b2a1b1b2	66.6667	J2a1a1b2a1b1b2	J2a1a1b2a1b1b2	J2a1a1b2a1b1	J2a1a1b2a1b1b2	J2a1a1b2a1b1b2	J2a1a4b	J2a1a1b2a1b1b2		J2a1a1b2a1b1b2	J2a1a1b2a1b1	No Data	J2a1a4b	J2a1a4b	J2a1a1b2a1b1b2
HG01761	R1b1a2a1a2a1b3	R1b1a1b1a1a2a1b3	83.3333	R1b1a1b1a1a2	R1b1a1b1a1a2a1b3	R1b1a1b1a1a2a1b3	R1b1a1b1a1a2c1a2a2d1a	R1b1a1b1a1a2a1b3	R1b1a1b1a1a2a1b3	R1b1a1b1a1a2a1b3		R1b1a1b1a1a2	R1b1a1	No Data	P1~orK2b2a	R1b1a1b1a1a	R1b1a1b1a1a2
HG01765	R1b1a2a1a2a1a	R1b1a1b1a1a2a1a1	83.3333	R1b1a1b1a1a	R1b1a1b1a1a2a1a1	R1b1a1b1a1a2a1a1	R1b1a1b1a1a2c1a2a2d1a	R1b1a1b1a1a2a1a1	R1b1a1b1a1a2a1a1	R1b1a1b1a1a2a1a1		R1b1a1b1a1a	E	No Data	I1b2	R1b1a1b1a1a	R1b1a1b1a1a
HG01767	R1b1a2a1a2b1a1	R1b1a1b1a1a2b1a1	33.33	R1b1a1b1a1a2b1a1	R1b1a1b1a1a2b1a1	R1b1a1b1a1a2a1a1	R1b1a1b1a1a2c1a2a2d1a	R1b1a1b1a1a2b	R1b1a1b1a1a	R1b1a1b1a1a2b1a1		R1b1a1b1a1a2b1a1	R1b1a1b1a1a2b	No Data	R1b1a1b1a1a2b	R1b1a1b1a1a1c2b2b1a1a1b1	R1b1a1b1a1a2b1a1
HG01771	R1b1a2a1a2a	R1b1a1b1a1a2a	66.6667	R1b1a1b1a1a	R1b1a1b1a1a2a	R1b1a1b1a1a2a	R1b1a1b1a1a2c1a2a2d1a	R1b1a1b1a1a2a	R1b1a1b1a1a1c2b1b3a	R1b1a1b1a1a2a		R1b1a1b1a1a	R1	No Data		R1b1a1b1a1a	R1b1a1b1a1a
HG01775	R1b1a2a1a2a	R1b1a1b1a1a2a	50	R1b1a1b1a1a	R1b1a1b1a1a2a	R1b1a1b1a1a2a	R1b1a1b1a1a2c1a2a2d1a	R1b1a1b1a1a2a	R1b1a1b1a1a	R1b1a1b1a1a2a		R1b1a1b1a1a	R1b1a1b	No Data	P1~orK2b2a~	R1b1a1b1a1a	R1b1a1b1a1a
HG01777	R1b1a2a1a2b1c1	R1b1a1b1a1a2b1c1b3a	83.3333	R1b1a1b1a1a2b1c1b3	R1b1a1b1a1a2b1c1b3a	R1b1a1b1a1a2b1c1b3a	R1b1a1b1a1a2b1c1a1a2a1	R1b1a1b1a1a2b1c1b3a	R1b1a1b1a1a2b1c1b3a	R1b1a1b1a1a2b1c1b3a		R1b1a1b1a1a2b1c1b3	R1b1a1b1a1a2b1c1b3	No Data	R1b1a1b1a1a2b1c1b3	R1b1a1b1a1a2b1c1b3	R1b1a1b1a1a2b1c1b3
HG01781	J2a1d	J2a1a1a2b1b4a1	66.6667	J2a1a1a2b1b	J2a1a1a2b1b4a1	J2a1a1a2b1b	J2a1a1a2b1b4a1	J2a1a1a2b1b4a1	J2a1a1a2b1b4a1	J1a2a1a2d2b2b2c4d2a2a3b2b2a1a1		J2a1a1a2b1b	J2a1a1a2b1b	No Data	J2a1a	J2a1a1a2b1b	J2a1a1a2b1b4a
HG01783	R1b1a2a1a2a	R1b1a1b1a1a2a	66.6667	R1b1a1b1a1a	R1b1a1b1a1a2a	R1b1a1b1a1a2a	R1b1a1b1a1a2c1a2a2d1a	R1b1a1b1a1a2a	R1b1a1b1a1a	R1b1a1b1a1a2a		R1b1a1b1a1a	R1	No Data	P1~orK2b2a	R1b1a1b1a1a	R1b1a1b1a1a
HG01785	R1b1a2a1a2a	R1b1a1b1a1a2a	66.6667	R1b1a1b1a1a	R1b1a1b1a1a2a	R1b1a1b1a1a2a	R1b1a1b1a1a2c1a2a2d1a	R1b1a1b1a1a2a	R1b1a1b1a1a	R1b1a1b1a1a2a		R1b1a1b1a1a	R1b1a1	No Data	P1~orK2b2a	R1b1a1b1a1a	R1b1a1b1a1a
HG02219	R1b1a2a1a2b3	R1b1a1b1a1a2b3	83.3333	R1b1a1b1a1a2b	R1b1a1b1a1a2b3	R1b1a1b1a1a2b3	R1b1a1b1a1a2c1a2a2d1a	R1b1a1b1a1a2b3	R1b1a1b1a1a2b3	R1b1a1b1a1a2b3		R1b1a1b1a1a2b	R1	No Data	P1~orK2b2a	R1b1a1b1a1a2b	R1b1a1b1a1a2b
HG02221	R1b1a2a1a2a1a1a	R1b1a1b1a1a2a1a1a1a1	83.3333	R1b1a1b1a1a2a1a1a	R1b1a1b1a1a2a1a1a1a1	R1b1a1b1a1a2a1a1a1a1	R1b1a1b1a1a2c1a2a2d1a	R1b1a1b1a1a2a1a1a1a1	R1b1a1b1a1a2a1a1a1a1	R1b1a1b1a1a2a1a1a1a1		R1b1a1b1a1a2a1a1a	R1b1a1b1a1a2a1a1a	No Data	R1b1a1b1a1a2a1a1a	R1b1a1b1a1a2a1a1a	R1b1a1b1a1a2a1a1a
HG02224	G2a3	G2a2b2a1a1d	83.3333	G2a2b2a1	G2a2b2a1a1d	G2a2b2a1a1	G2a2b2a1a1d	G2a2b2a1a1d	G2a2b2a1a1d	G2a2b2a1		G2a2b2a1	G2a2b2a1	No Data	G2a2b2a1	G2a2b2a1	G2a2b2a1
HG02231	R1b1a2a1a2b3	R1b1a1b1a1a2b3	83.3333	R1b1a1b1a1a	R1b1a1b1a1a2b3	R1b1a1b1a1a2b3	R1b1a1b1a1a2c1a2a2d1a	R1b1a1b1a1a2b3	R1b1a1b1a1a2b3	R1b1a1b1a1a2b3		R1b1a1b1a1a	R1	No Data	P1~orK2b2a	R1b1a1b1a1a	R1b1a1b1a1a
HG02233	R1b1a2a1a1c2	R1b1a1b1a1a1c2	83.3333	R1b1a1b1a1a1c	R1b1a1b1a1a1c2	R1b1a1b1a1a1c2	R1b1a1b1a1a1c2b2b1a1a1b1	R1b1a1b1a1a1c2	R1b1a1b1a1a1c2	R1b1a1b1a1a1c2		R1b1a1b1a1a1c2b2b1a1a1b1	R1	No Data	P1~orK2b2a	R1b1a1b1a1a1c2b2b1a1a1b1	R1b1a1b1a1a1c
HG02236	J2a1	J2a1a1a2b2a3b1b2a1a	66.6667	J2a1a1a2b	J2a1a1a2b2a3b1b2a1a	J2a1a1a2b2a	J2a1a1a2b2a3b1b2a1a	J2a1a1a2b2a3b1b2a1a	J2a1a1a2b2a3b1b2a1a	J2a1a1a2b2a3b1b		J2a1a1a2b	J2a1a	No Data	J2a1a	J2a1a1a2b	J2a1a1a2b
HG02238	R1b1a2a1a1c1	R1b1a1b1a1a1c1	100	R1b1a1b1a1a1c	R1b1a1b1a1a1c1	R1b1a1b1a1a1c1	R1b1a1b1a1a1c1	R1b1a1b1a1a1c1	R1b1a1b1a1a1c1	R1b1a1b1a1a1c1		R1b1a1b1a1a1c	R1	No Data	P1~orK2b2a	R1b1a1b1a1a1c	R1b1a1b1a1a1c
